# Supplementary material for: Risk of COVID-19 death in adults who received booster COVID-19 vaccinations in England
Source: Nat Commun. 2024 Jan 16;15:398. doi: 10.1038/s41467-023-44276-x (PMC10791661; doi:10.1038/s41467-023-44276-x)
Supplement: Supplementary file 4 — Supplementary Data 1 [file 41467_2023_44276_MOESM4_ESM.xlsx]

## Sheet: Sheet1
Category	Level	Population size	Number of COVID-19 deaths	Number of deaths from all other causes
Sex	Female	7777290	3250	77415
Sex	Male	6874150	3550	72660
Ethnic group	Bangladeshi	26945	c	115
Ethnic group	Black African	80075	c	190
Ethnic group	Black Caribbean	75745	20	655
Ethnic group	Chinese	63825	c	240
Ethnic group	Indian	271685	65	1615
Ethnic group	Mixed	91620	20	440
Ethnic group	Other	231670	35	955
Ethnic group	Pakistani	61260	25	315
Ethnic group	White British	13245040	6430	141420
Ethnic group	White other	503570	185	4135
Age group	50-59	3937145	100	4030
Age group	60-69	4343845	365	12630
Age group	70-79	4045260	1375	35330
Age group	80-89	2015780	3270	65260
Age group	90+	309410	1695	32830
Region	East Midlands	1372080	655	14265
Region	East of England	1785825	940	17380
Region	London	1318600	510	10670
Region	North East	753225	395	8215
Region	North West	1863550	885	20620
Region	South East	2704300	1190	26355
Region	South West	1850480	815	19860
Region	Wales	9180	c	70
Region	West Midlands	1502670	755	16325
Region	Yorkshire and The Humber	1491530	655	16320
Disability	No	9267175	1855	44370
Disability	Yes - not reduced at all	1567430	285	7165
Disability	Yes - reduced a little	2258160	1645	33105
Disability	Yes - reduced a lot	1558675	3015	65435
Body Mass Index	Ideal	3167205	2200	46040
Body Mass Index	Unknown	3648595	1125	27055
Body Mass Index	Morbidly Obese	429585	150	3705
Body Mass Index	Obese	3071190	1140	26225
Body Mass Index	Overweight	4197805	1870	40045
Body Mass Index	Underweight	137065	310	7005
Motor neurone disease /Multiple sclerosis/Myasthenia/Huntington’s/Chorea		10075	15	345
Prescribed leukotriene		2258625	1705	34950
Liver Cirrhosis		36340	40	1245
Asthma		1002535	470	9485
Prior Fracture ***		14145	30	725
Severe mental illness		1065440	495	11665
Epilepsy		78215	60	1525
Cystic fibrosis *		111300	195	2820
Heart Failure		305260	830	15980
Lung or Oral Cancer		32645	75	1570
Pulmonary Hypertension or Fibrosis		33780	145	2070
Peripheral Vascular Disease		123900	205	4585
Dementia		203925	955	23940
Diabetes: Type 2		1458875	1180	26075
Chronic Kidney Disease (CKD)		748840	1335	25065
Diabetes: Type 1		405870	330	7350
Atrial Fibrillation		635745	1175	23655
Schizophrenia		76430	50	1160
Cancer of Blood or Bone Marrow		95450	240	2720
Chronic obstructive pulmonary disease (COPD)		616950	990	19575
Rheumatoid Arthritis or Systemic lupus erythematosus (SLE)		167985	185	2850
Parkinson’s Disease		63055	165	3565
Learning Disability or Down Syndrome		54010	40	905
Thrombosis or pulmonary embolus		1810	c	50
Stroke **		372810	610	12960
Immunosuppressed		300360	315	5240
Congenital Heart Problem		20060	10	305
Coronary Heart Disease		688580	820	16005
