# Supplementary material for: Risk of COVID-19 death in adults who received booster COVID-19 vaccinations in England
Source: Nat Commun. 2024 Jan 16;15:398. doi: 10.1038/s41467-023-44276-x (PMC10791661; doi:10.1038/s41467-023-44276-x)
Supplement: Supplementary file 5 — Supplementary Data 2 [file 41467_2023_44276_MOESM5_ESM.xlsx]

## Sheet: Sheet1
Category	Level	Hazard Ratio (HR) for death involving COVID-19	Lower confidence limit for death involving COVID-19	Upper confidence limit for death involving COVID-19	Hazard Ratio (HR) for death not involving COVID-19	Lower confidence limit for death not involving COVID-19	Upper confidence limit for death not involving COVID-19
Age	50 years	1	0.76	1.31	1	0.95	1.05
Age	60 years	2.43	2.31	2.57	2.86	2.83	2.89
Age	70 years	9.32	8.64	10.06	8.57	8.46	8.68
Age	80 years	46.35	43	49.96	29.62	29.23	30.01
Age	90 years	210.8	195.52	227.28	118.1	116.51	119.71
Sex	Female	0.63	0.6	0.66	0.76	0.75	0.77
Ethnic group	Bangladeshi	0.4	0.1	1.61	1.01	0.84	1.21
Ethnic group	Black African	0.8	0.41	1.53	0.69	0.59	0.79
Ethnic group	Black Caribbean	0.46	0.29	0.73	0.82	0.76	0.88
Ethnic group	Chinese	0.57	0.29	1.09	0.64	0.57	0.73
Ethnic group	Indian	0.75	0.58	0.95	0.82	0.78	0.86
Ethnic group	Mixed	1.12	0.74	1.7	0.95	0.87	1.04
Ethnic group	Other	0.62	0.45	0.87	0.72	0.68	0.77
Ethnic group	Pakistani	1.19	0.79	1.79	0.73	0.65	0.81
Ethnic group	White other	0.89	0.77	1.03	0.92	0.89	0.95
Body Mass Index	Unknown	0.64	0.59	0.69	0.71	0.7	0.72
Body Mass Index	Morbidly obese	1.6	1.35	1.89	1.55	1.5	1.6
Body Mass Index	Obese	0.87	0.81	0.94	0.9	0.88	0.91
Body Mass Index	Overweight	0.76	0.71	0.81	0.77	0.76	0.78
Body Mass Index	Underweight	2.29	2.04	2.59	2.45	2.39	2.51
Disability	Yes - not reduced at all	0.99	0.87	1.12	1.03	1	1.05
Disability	Yes - reduced a little	2.24	2.1	2.4	2	1.98	2.03
Disability	Yes - reduced a lot	4.55	4.29	4.84	4.5	4.44	4.56
Motor neurone disease /Multiple sclerosis/Myasthenia/Huntington’s/Chorea		2.94	1.82	4.74	2.77	2.49	3.08
Prescribed leukotriene		1.3	1.21	1.4	1.25	1.23	1.27
Liver Cirrhosis		2.65	1.95	3.59	3.44	3.25	3.64
Asthma		0.86	0.77	0.95	0.8	0.78	0.82
Prior Fracture ***		1.15	0.8	1.66	1.41	1.31	1.51
Severe mental illness		1.26	1.15	1.39	1.25	1.23	1.28
Epilepsy		1.49	1.15	1.92	1.63	1.55	1.71
Cystic fibrosis *		1.59	1.37	1.84	1.16	1.11	1.2
Heart Failure		1.75	1.62	1.9	1.69	1.66	1.72
Lung or Oral Cancer		2.57	2.04	3.24	2.58	2.46	2.72
Pulmonary Hypertension or Fibrosis		2.88	2.43	3.4	2.24	2.14	2.34
Peripheral Vascular Disease		1.39	1.21	1.6	1.55	1.51	1.6
Dementia		2.64	2.46	2.83	3.37	3.32	3.42
Diabetes: Type 2		1.2	1.12	1.29	1.24	1.23	1.26
Chronic Kidney Disease (CKD)		1.29	1.21	1.38	1.16	1.14	1.18
Diabetes: Type 1		1.28	1.13	1.44	1.27	1.24	1.31
Atrial Fibrillation		1.26	1.18	1.34	1.27	1.25	1.29
Schizophrenia		1.46	1.08	1.96	1.43	1.34	1.52
Cancer of Blood or Bone Marrow		3.11	2.72	3.56	1.71	1.64	1.78
Chronic obstructive pulmonary disease (COPD)		1.81	1.66	1.97	1.77	1.74	1.8
Rheumatoid Arthritis or Systemic lupus erythematosus (SLE)		1.46	1.24	1.72	1.08	1.04	1.13
Parkinson’s Disease		2.74	2.34	3.2	2.65	2.56	2.74
Learning Disability or Down Syndrome		5.07	3.69	6.98	4.08	3.82	4.36
Thrombosis or pulmonary embolus		1.93	0.62	5.99	1.52	1.16	2
Stroke **		1.33	1.22	1.44	1.33	1.31	1.36
Immunosuppressed		1.75	1.53	1.99	1.58	1.53	1.63
Congenital Heart Problem		0.92	0.52	1.62	1.17	1.05	1.31
Coronary Heart Disease		1.09	1.01	1.17	1.04	1.02	1.06
