# Supplementary material for: Risk of COVID-19 death in adults who received booster COVID-19 vaccinations in England
Source: Nat Commun. 2024 Jan 16;15:398. doi: 10.1038/s41467-023-44276-x (PMC10791661; doi:10.1038/s41467-023-44276-x)
Supplement: Supplementary file 7 — Source Data [file 41467_2023_44276_MOESM7_ESM.csv]

Age (years)	HR	HR_max	HR_min	Outcome
50	1	1.312983495	0.761624197	covid
51	1.087203397	1.386650839	0.852421672	covid
52	1.182011227	1.464763193	0.953840558	covid
53	1.285221654	1.547986427	1.067060196	covid
54	1.398325429	1.638150937	1.193610407	covid
55	1.523302151	1.737856984	1.335236136	covid
56	1.662590224	1.850534379	1.493734072	covid
57	1.819196226	1.980955948	1.670645383	covid
58	1.996837922	2.136191437	1.866575072	covid
59	2.200132417	2.326812264	2.080349467	covid
60	2.43484516	2.565952056	2.31043715	covid
61	2.70822155	2.863835295	2.561063472	covid
62	3.029431473	3.22610539	2.84474744	covid
63	3.410169516	3.659293896	3.178005501	covid
64	3.865471569	4.174207416	3.579570673	covid
65	4.413759463	4.785992274	4.070477235	covid
66	5.073869107	5.512202601	4.670392142	covid
67	5.867231519	6.373973852	5.400776108	covid
68	6.819138484	7.396989931	6.286428682	covid
69	7.959156837	8.612253046	7.355587118	covid
70	9.321479149	10.05699267	8.639757071	covid
71	10.94515129	11.77550655	10.17334892	covid
72	12.87409834	13.81954406	11.99333403	covid
73	15.15684961	16.24767534	14.13925901	covid
74	17.84584333	19.12319378	16.65381463	covid
75	20.99617461	22.51060959	19.5836255	covid
76	24.6674645	26.47537441	22.98301038	covid
77	28.93780881	31.09875765	26.92701709	covid
78	33.90052699	36.47710474	31.50594703	covid
79	39.66338828	42.72176878	36.82395216	covid
80	46.35094676	49.96188866	43.00098181	covid
81	54.10728267	58.34765266	50.17507825	covid
82	63.09922638	68.05421888	58.50500432	covid
83	73.52015645	79.28645307	68.17322753	covid
84	85.59448196	92.28464088	79.38932494	covid
85	99.58294156	107.3313269	92.39392204	covid
86	115.7888796	124.7594214	107.4633441	covid
87	134.5656925	144.9616971	124.9152429	covid
88	156.3256807	168.4017859	145.115554	covid
89	181.5505903	195.6267989	168.4872269	covid
90	210.8041913	227.2817674	195.521214	covid
91	244.7473157	264.1262478	226.790215	covid
92	284.1511947	307.0484543	262.9614327	covid
93	329.8990276	357.0681068	304.797226	covid
94	383.0121796	415.3698488	353.1752008	covid
95	444.6764539	483.3355822	409.1094385	covid
96	516.2685657	562.5772967	473.7717528	covid
97	599.3868792	654.9754222	548.516202	covid
98	695.8870922	762.7236207	634.9073661	covid
99	807.9236664	888.3810832	734.7529828	covid
100	937.9979282	1034.933577	850.1416251	covid
50	1	1.047145103	0.954977488	non-covid
51	1.110235156	1.156829294	1.065517712	non-covid
52	1.232622103	1.278057288	1.188802146	non-covid
53	1.368512955	1.412101552	1.326269847	non-covid
54	1.51946883	1.560507209	1.479509683	non-covid
55	1.687261973	1.72509843	1.65025538	non-covid
56	1.873893921	1.908038387	1.840360473	non-covid
57	2.081628222	2.111961626	2.051730488	non-covid
58	2.313028232	2.34018219	2.286189351	non-covid
59	2.571000858	2.59686261	2.545396659	non-covid
60	2.858847251	2.886615326	2.831346293	non-covid
61	3.180321634	3.21347966	3.147505746	non-covid
62	3.539699692	3.580903042	3.498970445	non-covid
63	3.941858181	3.992674786	3.891688343	non-covid
64	4.392367765	4.453385896	4.332185675	non-covid
65	4.897667589	4.968651972	4.82769732	non-covid
66	5.465451912	5.54580276	5.386265234	non-covid
67	6.104753462	6.193760235	6.01702575	non-covid
68	6.826130412	6.923151339	6.730469135	non-covid
69	7.641956304	7.746640992	7.538686279	non-covid
70	8.566770949	8.679337533	8.455664296	non-covid
71	9.6177064	9.73925101	9.497678651	non-covid
72	10.8150056	10.94777146	10.68384981	non-covid
73	12.18265579	12.3301451	12.0369307	non-covid
74	13.74916455	13.91599297	13.58433611	non-covid
75	15.54851348	15.74000827	15.35934843	non-covid
76	17.62053822	17.84220745	17.40162298	non-covid
77	20.00913105	20.26637273	19.75515454	non-covid
78	22.76446597	23.06264905	22.47013818	non-covid
79	25.94467888	26.28929512	25.60458009	non-covid
80	29.61707354	30.01391693	29.2254772	non-covid
81	33.85949013	34.31487948	33.41014421	non-covid
82	38.76185269	39.28292448	38.2476927	non-covid
83	44.42791144	45.0230169	43.84067197	non-covid
84	50.97719584	51.65643923	50.30688399	non-covid
85	58.54719277	59.32314594	57.78138915	non-covid
86	67.29576212	68.18438051	66.41872473	non-covid
87	77.40379902	78.42554423	76.39536533	non-covid
88	89.078147	90.25929259	87.91245804	non-covid
89	102.5547605	103.9288269	101.1988609	non-covid
90	118.1021064	119.7113502	116.5144951	non-covid
91	136.0247845	137.9216645	134.1539928	non-covid
92	156.670855	158.9194976	154.4540297	non-covid
93	180.4506209	183.1287953	177.8116135	non-covid
94	207.8397195	211.0413555	204.6866545	non-covid
95	239.3859817	243.2241428	235.6083881	non-covid
96	275.7203886	280.3308041	271.1857975	non-covid
97	317.5696928	323.1149527	312.1196	non-covid
98	365.7709548	372.445486	359.2160367	non-covid
99	421.2882855	429.3242472	413.4027384	non-covid
100	485.2321299	494.9063886	475.7469802	non-covid
